# Supplementary material for: Competition-Exclusion for Manganese Is Involved in Antifungal Activity of Two Lactic Acid Bacteria Against Various Dairy Spoilage Fungi
Source: Microorganisms. 2025 Nov 6;13(11):2543. doi: 10.3390/microorganisms13112543 (PMC12654002; doi:10.3390/microorganisms13112543)
Supplement: Supplementary file 1 [file microorganisms-13-02543-s001.zip]

Archive with 1 entries (1 files):
- microorganisms-3905922-supplementary.pdf
